# Supplementary material for: In vitro determinants of asbestos fiber toxicity: effect on the relative toxicity of Libby amphibole in primary human airway epithelial cells
Source: Part Fibre Toxicol. 2014 Jan 8;11:2. doi: 10.1186/1743-8977-11-2 (PMC3892100; doi:10.1186/1743-8977-11-2)
Supplement: Additional file 1: Table S1 — Particle size distribution of the particles in the LA2000 sample. Table S2. Particle size distribution of the particles in the LA2007 sample. Table S3. Particle size distribution of the particles in the RTI amosite sample. Table S4. Particle size distribution of the particles in the UICC amosite sample. [file 1743-8977-11-2-S1.xls]

## Sheet: Table S1-LA2000
Table S1. Particle size distribution of the particles in the LA2000 sample
Length /mm	Width /mm	Aspect Ratio
25.1	0.26	96.5385
23.3	1.2	19.4167
23.1	0.62	37.2581
23.1	0.8	28.875
20.5	0.97	21.134
19.8	1.05	18.8571
18.2	0.55	33.0909
17.45	0.55	31.7273
17.4	0.93	18.7097
17	0.24	70.8333
16.9	0.25	67.6
16.8	0.33	50.9091
16.7	1.05	15.9048
16.1	0.6	26.8333
15.75	0.77	20.4545
15.3	0.27	56.6667
15.2	0.65	23.3846
15.06	0.23	65.4783
15	1.45	10.3448
14.8	0.4	37
14.8	1.03	14.3689
14.75	0.75	19.6667
14.7	0.26	56.5385
14.4	0.86	16.7442
14.3	0.38	37.6316
14.2	0.55	25.8182
14.1	0.55	25.6364
13.9	0.95	14.6316
13.85	0.27	51.2963
13.78	0.49	28.1224
13.7	0.22	62.2727
13.65	0.68	20.0735
13.35	0.38	35.1316
13.3	0.52	25.5769
13.2	1.25	10.56
12.45	0.26	47.8846
12.1	0.29	41.7241
12	1	12
11.95	0.19	62.8947
11.18	0.27	41.4074
11.15	0.5	22.3
11.13	1.05	10.6
11	0.5	22
10.85	9	1.20556
10.8	0.37	29.1892
10.7	0.4	26.75
10.4	0.27	38.5185
10.2	0.31	32.9032
10.15	0.23	44.1304
9.92	0.72	13.7778
9.6	0.27	35.5556
9.1	0.14	65
8.85	0.23	38.4783
8.7	0.22	39.5455
8.7	0.48	18.125
8.7	0.49	17.7551
8.65	0.11	78.6364
8.6	0.14	61.4286
8.3	0.14	59.2857
8.2	0.26	31.5385
8.05	0.31	25.9677
8	0.23	34.7826
7.95	0.24	33.125
7.8	0.5	15.6
7.6	0.32	23.75
7.54	0.29	26
7.4	0.75	9.86667
7.35	0.72	10.2083
7.31	0.37	19.7568
7.2	0.32	22.5
7.15	0.23	31.087
7.15	0.38	18.8158
7	0.45	15.5556
6.9	0.12	57.5
6.9	0.34	20.2941
6.85	0.13	52.6923
6.85	0.31	22.0968
6.75	0.63	10.7143
6.6	0.19	34.7368
6.45	0.22	29.3182
6.45	0.54	11.9444
6.4	0.11	58.1818
6.4	0.24	26.6667
6.4	0.41	15.6098
6.24	0.22	28.3636
6.2	0.35	17.7143
6.2	0.42	14.7619
6.17	0.22	28.0455
6.15	0.55	11.1818
6.1	0.18	33.8889
6.1	1.7	3.58824
6.08	0.32	19
6.05	0.25	24.2
6	0.24	25
5.97	0.18	33.1667
5.95	0.22	27.0455
5.95	0.23	25.8696
5.95	0.23	25.8696
5.95	1.1	5.40909
5.92	0.59	10.0339
5.9	0.33	17.8788
5.9	0.39	15.1282
5.85	0.85	6.88235
5.82	0.24	24.25
5.78	0.31	18.6452
5.73	0.78	7.34615
5.72	0.29	19.7241
5.7	0.4	14.25
5.65	0.21	26.9048
5.62	0.17	33.0588
5.6	0.29	19.3103
5.6	0.6	9.33333
5.54	0.25	22.16
5.51	0.22	25.0455
5.5	0.26	21.1538
5.45	0.12	45.4167
5.45	0.16	34.0625
5.45	0.23	23.6957
5.45	0.23	23.6957
5.45	0.26	20.9615
5.45	0.71	7.67606
5.4	0.35	15.4286
5.3	0.29	18.2759
5.2	0.11	47.2727
5.2	0.31	16.7742
5.07	0.22	23.0455
5.06	0.27	18.7407
5.04	0.18	28
5.04	0.24	21
5.03	0.23	21.8696
5.03	0.31	16.2258
5.01	0.24	20.875
5	0.25	20
5	0.38	13.1579
5	0.38	13.1579
5	0.7	7.14286
4.98	0.24	20.75
4.96	0.14	35.4286
4.82	0.37	13.027
4.82	0.4	12.05
4.8	0.4	12
4.8	1.65	2.90909
4.78	0.38	12.5789
4.7	0.12	39.1667
4.7	0.32	14.6875
4.65	0.28	16.6071
4.65	0.29	16.0345
4.55	0.22	20.6818
4.55	0.29	15.6897
4.55	0.68	6.69118
4.55	4.25	1.07059
4.52	0.29	15.5862
4.45	0.78	5.70513
4.4	0.23	19.1304
4.4	0.48	9.16667
4.35	0.42	10.3571
4.35	0.62	7.01613
4.3	0.21	20.4762
4.2	0.23	18.2609
4.2	0.28	15
4.1	0.12	34.1667
4.1	0.4	10.25
3.95	0.25	15.8
3.85	0.12	32.0833
3.85	0.3	12.8333
3.85	0.52	7.40385
3.85	0.52	7.40385
3.82	0.13	29.3846
3.8	0.26	14.6154
3.75	0.26	14.4231
3.75	0.29	12.931
3.75	1.2	3.125
3.72	0.26	14.3077
3.71	0.14	26.5
3.7	0.21	17.619
3.7	0.49	7.55102
3.7	0.49	7.55102
3.7	0.63	5.87302
3.7	0.75	4.93333
3.65	0.16	22.8125
3.65	0.25	14.6
3.65	0.34	10.7353
3.65	0.39	9.35897
3.65	0.47	7.76596
3.65	0.48	7.60417
3.6	0.29	12.4138
3.6	0.47	7.65957
3.4	0.09	37.7778
3.4	0.5	6.8
3.38	0.27	12.5185
3.36	0.21	16
3.35	0.23	14.5652
3.35	0.24	13.9583
3.35	0.29	11.5517
3.31	0.18	18.3889
3.3	0.11	30
3.3	0.17	19.4118
3.3	0.25	13.2
3.3	0.25	13.2
3.3	0.37	8.91892
3.25	0.22	14.7727
3.25	0.23	14.1304
3.25	0.26	12.5
3.22	0.25	12.88
3.22	0.48	6.70833
3.2	0.19	16.8421
3.2	0.22	14.5455
3.2	0.24	13.3333
3.2	0.33	9.69697
3.2	0.44	7.27273
3.17	0.37	8.56757
3.15	0.11	28.6364
3.15	0.12	26.25
3.15	0.15	21
3.15	0.27	11.6667
3.15	0.32	9.84375
3.15	0.37	8.51351
3.15	0.38	8.28947
3.07	0.48	6.39583
3.05	0.14	21.7857
3.05	0.19	16.0526
3.05	0.32	9.53125
3	0.27	11.1111
3	0.3	10
3	1.2	2.5
2.98	0.38	7.84211
2.95	0.16	18.4375
2.95	0.21	14.0476
2.95	0.23	12.8261
2.95	0.23	12.8261
2.95	0.28	10.5357
2.95	0.38	7.76316
2.95	0.4	7.375
2.9	0.35	8.28571
2.85	0.12	23.75
2.8	0.17	16.4706
2.8	0.22	12.7273
2.8	0.24	11.6667
2.8	1	2.8
2.8	1.5	1.86667
2.79	0.11	25.3636
2.78	0.25	11.12
2.77	0.48	5.77083
2.77	0.61	4.54098
2.76	0.35	7.88571
2.75	0.23	11.9565
2.74	0.09	30.4444
2.73	0.21	13
2.7	0.1	27
2.7	1.5	1.8
2.68	0.21	12.7619
2.66	0.21	12.6667
2.65	0.23	11.5217
2.62	0.09	29.1111
2.62	0.1	26.2
2.6	0.1	26
2.6	0.16	16.25
2.55	0.23	11.087
2.5	0.25	10
2.48	0.31	8
2.47	0.26	9.5
2.45	0.34	7.20588
2.4	0.26	9.23077
2.4	0.47	5.10638
2.38	0.29	8.2069
2.35	0.17	13.8235
2.35	0.24	9.79167
2.35	0.68	3.45588
2.3	0.38	6.05263
2.28	0.19	12
2.27	0.05	45.4
2.26	0.12	18.8333
2.25	2.21	1.0181
2.24	0.19	11.7895
2.24	0.24	9.33333
2.22	0.17	13.0588
2.22	0.22	10.0909
2.22	0.27	8.22222
2.21	0.21	10.5238
2.21	0.39	5.66667
2.2	0.12	18.3333
2.2	0.13	16.9231
2.17	0.22	9.86364
2.16	0.38	5.68421
2.15	0.1	21.5
2.15	0.11	19.5455
2.15	0.24	8.95833
2.15	0.37	5.81081
2.1	0.75	2.8
2.05	0.14	14.6429
2.05	0.29	7.06897
2.04	0.26	7.84615
2	0.21	9.52381
2	0.25	8
2	0.37	5.40541
1.95	0.12	16.25
1.95	0.12	16.25
1.95	0.12	16.25
1.95	0.27	7.22222
1.95	0.29	6.72414
1.95	0.55	3.54545
1.9	0.2	9.5
1.9	0.21	9.04762
1.9	0.25	7.6
1.9	0.33	5.75758
1.9	0.42	4.52381
1.88	0.26	7.23077
1.85	0.11	16.8182
1.85	0.15	12.3333
1.85	0.15	12.3333
1.85	0.21	8.80952
1.85	0.23	8.04348
1.85	0.23	8.04348
1.85	0.27	6.85185
1.85	0.29	6.37931
1.85	0.3	6.16667
1.85	0.31	5.96774
1.84	0.28	6.57143
1.83	0.39	4.69231
1.82	0.38	4.78947
1.8	0.11	16.3636
1.8	0.23	7.82609
1.8	0.26	6.92308
1.8	0.3	6
1.8	0.4	4.5
1.8	0.55	3.27273
1.78	0.24	7.41667
1.75	0.09	19.4444
1.75	0.1	17.5
1.75	0.22	7.95455
1.75	0.39	4.48718
1.72	0.11	15.6364
1.7	0.13	13.0769
1.7	0.21	8.09524
1.7	0.23	7.3913
1.7	0.25	6.8
1.68	0.14	12
1.66	0.68	2.44118
1.65	0.21	7.85714
1.65	0.34	4.85294
1.65	0.55	3
1.6	0.08	20
1.6	0.21	7.61905
1.6	0.24	6.66667
1.6	0.25	6.4
1.6	0.29	5.51724
1.6	0.5	3.2
1.6	0.8	2
1.6	1.2	1.33333
1.59	0.19	8.36842
1.55	0.14	11.0714
1.55	0.26	5.96154
1.53	0.19	8.05263
1.52	0.16	9.5
1.5	0.11	13.6364
1.5	0.28	5.35714
1.5	0.7	2.14286
1.47	0.26	5.65385
1.44	0.1	14.4
1.4	0.11	12.7273
1.4	0.2	7
1.4	0.6	2.33333
1.38	0.24	5.75
1.35	0.13	10.3846
1.35	0.14	9.64286
1.35	0.22	6.13636
1.35	0.33	4.09091
1.35	0.36	3.75
1.35	0.38	3.55263
1.31	0.11	11.9091
1.31	0.2	6.55
1.3	0.24	5.41667
1.3	0.25	5.2
1.3	0.26	5
1.3	0.27	4.81481
1.3	0.7	1.85714
1.3	0.8	1.625
1.27	0.12	10.5833
1.27	0.21	6.04762
1.25	0.26	4.80769
1.25	0.36	3.47222
1.25	0.7	1.78571
1.25	0.95	1.31579
1.24	0.29	4.27586
1.23	0.09	13.6667
1.23	0.26	4.73077
1.23	0.72	1.70833
1.22	0.14	8.71429
1.21	0.27	4.48148
1.2	0.15	8
1.2	0.17	7.05882
1.2	0.23	5.21739
1.2	0.24	5
1.2	0.25	4.8
1.2	0.25	4.8
1.2	0.39	3.07692
1.2	0.47	2.55319
1.2	0.5	2.4
1.18	0.49	2.40816
1.15	0.14	8.21429
1.15	0.18	6.38889
1.15	0.18	6.38889
1.15	0.24	4.79167
1.15	0.28	4.10714
1.15	0.3	3.83333
1.15	0.38	3.02632
1.13	0.26	4.34615
1.12	0.22	5.09091
1.1	0.27	4.07407
1.1	0.8	1.375
1.09	0.38	2.86842
1.05	0.12	8.75
1.05	0.17	6.17647
1.05	0.23	4.56522
1.05	0.25	4.2
1.05	0.42	2.5
1.02	0.23	4.43478
1.02	0.26	3.92308
1.01	0.26	3.88462
1	0.11	9.09091
1	0.13	7.69231
1	0.21	4.7619
1	0.3	3.33333
1	0.3	3.33333
1	0.3	3.33333
1	0.4	2.5
1	0.5	2
1	0.8	1.25
1	0.9	1.11111
0.96	0.52	1.84615
0.95	0.12	7.91667
0.95	0.13	7.30769
0.95	0.14	6.78571
0.95	0.14	6.78571
0.95	0.23	4.13043
0.95	0.24	3.95833
0.95	0.45	2.11111
0.92	0.24	3.83333
0.92	0.65	1.41538
0.92	0.79	1.16456
0.9	0.1	9
0.9	0.14	6.42857
0.9	0.23	3.91304
0.9	0.25	3.6
0.9	0.32	2.8125
0.9	0.45	2
0.9	0.53	1.69811
0.9	0.65	1.38462
0.9	0.75	1.2
0.88	0.09	9.77778
0.85	0.14	6.07143
0.85	0.19	4.47368
0.85	0.25	3.4
0.85	0.38	2.23684
0.85	0.61	1.39344
0.84	0.08	10.5
0.84	0.12	7
0.83	0.22	3.77273
0.83	0.67	1.23881
0.82	0.38	2.15789
0.8	0.09	8.88889
0.8	0.22	3.63636
0.8	0.3	2.66667
0.8	0.3	2.66667
0.8	0.5	1.6
0.8	0.6	1.33333
0.8	0.7	1.14286
0.78	0.24	3.25
0.77	0.22	3.5
0.77	0.25	3.08
0.77	0.5	1.54
0.77	0.52	1.48077
0.75	0.08	9.375
0.75	0.1	7.5
0.75	0.2	3.75
0.75	0.25	3
0.75	0.26	2.88462
0.75	0.6	1.25
0.75	0.7	1.07143
0.75	0.75	1
0.74	0.23	3.21739
0.73	0.1	7.3
0.73	0.11	6.63636
0.73	0.21	3.47619
0.71	0.11	6.45455
0.7	0.13	5.38462
0.7	0.21	3.33333
0.7	0.22	3.18182
0.7	0.25	2.8
0.7	0.25	2.8
0.7	0.38	1.84211
0.7	0.4	1.75
0.7	0.45	1.55556
0.7	0.5	1.4
0.7	0.6	1.16667
0.68	0.11	6.18182
0.68	0.2	3.4
0.68	0.28	2.42857
0.65	0.18	3.61111
0.65	0.25	2.6
0.65	0.4	1.625
0.65	0.5	1.3
0.62	0.16	3.875
0.62	0.34	1.82353
0.6	0.25	2.4
0.6	0.45	1.33333
0.59	0.29	2.03448
0.57	0.26	2.19231
0.57	0.42	1.35714
0.55	0.17	3.23529
0.55	0.27	2.03704
0.55	0.42	1.30952
0.54	0.32	1.6875
0.52	0.13	4
0.52	0.26	2
0.52	0.39	1.33333
0.5	0.12	4.16667
0.5	0.2	2.5
0.5	0.23	2.17391
0.5	0.27	1.85185
0.5	0.35	1.42857
0.5	0.4	1.25
0.5	0.49	1.02041
0.5	0.5	1
0.49	0.11	4.45455
0.48	0.09	5.33333
0.48	0.37	1.2973
0.45	0.19	2.36842
0.45	0.2	2.25
0.45	0.21	2.14286
0.45	0.38	1.18421
0.42	0.13	3.23077
0.4	0.1	4
0.4	0.1	4
0.4	0.2	2
0.4	0.24	1.66667
0.38	0.11	3.45455
0.38	0.35	1.08571
0.37	0.11	3.36364
0.37	0.11	3.36364
0.32	0.18	1.77778
0.3	0.2	1.5
0.3	0.2	1.5
0.3	0.25	1.2
0.3	0.25	1.2
0.3	0.3	1
0.29	0.18	1.61111
0.28	0.26	1.07692
0.28	0.28	1
0.27	0.23	1.17391
0.27	0.25	1.08
0.26	0.09	2.88889
0.26	0.22	1.18182
0.25	0.09	2.77778
0.25	0.22	1.13636
0.24	0.1	2.4
0.24	0.22	1.09091
0.23	0.12	1.91667
0.23	0.16	1.4375
0.2	0.2	1
0.09	0.4	0.225

## Sheet: Table S2-LA2007
Table S2. Particle size distribution of the particles in the LA2007 sample
Length /mm	Width /mm	Aspect Ratio
43.6	0.3	145.333
42.5	0.5	85
20.5	0.6	34.1667
19.5	0.2	97.5
18.15	1.3	13.9615
17.25	0.6	28.75
16.4	0.35	46.8571
15.7	0.25	62.8
15.3	0.6	25.5
15.2	0.5	30.4
15	0.2	75
14.3	0.3	47.6667
13.65	0.5	27.3
13.35	0.3	44.5
12.75	0.8	15.9375
11.3	0.25	45.2
11.2	0.15	74.6667
10.7	0.35	30.5714
10.7	0.75	14.2667
10.5	0.4	26.25
10.3	0.1	103
10.1	0.1	101
9.8	0.15	65.3333
9.75	0.15	65
9.75	1.1	8.86364
9.5	0.2	47.5
9.15	0.25	36.6
9.1	3	3.03333
9.05	0.2	45.25
8.5	0.75	11.3333
8.1	0.3	27
8	0.25	32
8	0.3	26.6667
8	0.3	26.6667
7.5	0.25	30
7.5	0.4	18.75
7.4	0.65	11.3846
7.25	0.2	36.25
7.25	0.3	24.1667
7.25	0.75	9.66667
7	0.3	23.3333
6.8	0.65	10.4615
6.75	0.4	16.875
6.65	0.4	16.625
6.5	0.15	43.3333
6.5	0.5	13
6.4	0.5	12.8
6.25	0.4	15.625
5.7	0.25	22.8
5.65	0.35	16.1429
5.6	0.25	22.4
5.5	0.25	22
5.3	0.3	17.6667
5.3	0.45	11.7778
5.15	0.3	17.1667
5	0.65	7.69231
4.8	0.1	48
4.75	0.5	9.5
4.7	0.2	23.5
4.25	0.1	42.5
4.2	0.5	8.4
4.1	0.2	20.5
4.1	0.45	9.11111
4.1	2	2.05
3.9	1.75	2.22857
3.8	0.15	25.3333
3.75	0.05	75
3.75	0.4	9.375
3.75	1.25	3
3.7	0.25	14.8
3.7	0.5	7.4
3.6	0.2	18
3.6	0.2	18
3.6	0.4	9
3.5	0.05	70
3.5	0.1	35
3.5	0.3	11.6667
3.5	0.4	8.75
3.4	0.75	4.53333
3.35	0.2	16.75
3.35	0.22	15.2273
3.3	0.25	13.2
3.3	0.35	9.42857
3.2	0.65	4.92308
3.15	0.25	12.6
3.1	0.3	10.3333
3.05	0.3	10.1667
3.05	0.6	5.08333
3	0.18	16.6667
3	0.35	8.57143
2.9	0.1	29
2.9	0.25	11.6
2.9	0.4	7.25
2.85	0.5	5.7
2.8	0.2	14
2.75	0.2	13.75
2.75	0.25	11
2.75	1	2.75
2.75	1	2.75
2.7	0.05	54
2.7	0.18	15
2.7	0.65	4.15385
2.65	0.2	13.25
2.65	0.3	8.83333
2.62	0.4	6.55
2.6	0.6	4.33333
2.5	0.2	12.5
2.5	0.2	12.5
2.5	0.45	5.55556
2.5	0.5	5
2.5	0.9	2.77778
2.4	0.2	12
2.4	0.3	8
2.35	0.2	11.75
2.35	1	2.35
2.3	0.15	15.3333
2.25	0.35	6.42857
2.25	0.45	5
2.25	0.6	3.75
2.1	0.3	7
2	0.05	40
2	0.1	20
2	0.1	20
2	0.2	10
2	0.25	8
2	0.5	4
2	0.5	4
2	0.8	2.5
1.9	0.3	6.33333
1.9	0.4	4.75
1.85	0.1	18.5
1.85	0.9	2.05556
1.85	1	1.85
1.8	0.2	9
1.8	0.25	7.2
1.8	0.45	4
1.8	0.65	2.76923
1.8	0.7	2.57143
1.75	0.15	11.6667
1.75	0.2	8.75
1.75	0.3	5.83333
1.75	0.3	5.83333
1.75	0.4	4.375
1.75	0.5	3.5
1.65	0.05	33
1.65	0.2	8.25
1.65	0.7	2.35714
1.6	0.05	32
1.6	0.25	6.4
1.6	0.5	3.2
1.55	0.1	15.5
1.55	0.8	1.9375
1.5	0.25	6
1.5	0.3	5
1.5	0.35	4.28571
1.5	0.4	3.75
1.5	0.5	3
1.5	0.65	2.30769
1.5	0.65	2.30769
1.5	0.7	2.14286
1.5	0.75	2
1.5	0.9	1.66667
1.5	1	1.5
1.5	1	1.5
1.5	1.15	1.30435
1.5	1.25	1.2
1.5	1.5	1
1.4	0.1	14
1.4	0.1	14
1.4	0.1	14
1.4	0.2	7
1.4	0.2	7
1.4	0.35	4
1.4	0.4	3.5
1.4	0.6	2.33333
1.4	0.6	2.33333
1.35	0.15	9
1.35	0.3	4.5
1.3	0.1	13
1.3	0.2	6.5
1.3	0.3	4.33333
1.3	0.3	4.33333
1.3	0.35	3.71429
1.3	0.45	2.88889
1.25	0.1	12.5
1.25	0.2	6.25
1.25	0.2	6.25
1.25	0.25	5
1.25	0.25	5
1.25	0.3	4.16667
1.25	0.3	4.16667
1.25	0.3	4.16667
1.25	0.35	3.57143
1.25	0.35	3.57143
1.25	0.35	3.57143
1.25	0.4	3.125
1.25	0.45	2.77778
1.25	0.45	2.77778
1.25	0.55	2.27273
1.25	0.6	2.08333
1.25	0.6	2.08333
1.25	0.6	2.08333
1.25	0.65	1.92308
1.25	0.7	1.78571
1.25	0.75	1.66667
1.25	0.75	1.66667
1.2	0.1	12
1.2	0.25	4.8
1.2	0.25	4.8
1.2	0.4	3
1.2	0.45	2.66667
1.2	0.5	2.4
1.2	0.6	2
1.2	0.75	1.6
1.2	0.75	1.6
1.2	0.75	1.6
1.15	0.15	7.66667
1.15	0.15	7.66667
1.15	0.15	7.66667
1.15	0.3	3.83333
1.15	0.4	2.875
1.15	0.45	2.55556
1.15	0.5	2.3
1.15	0.65	1.76923
1.15	0.7	1.64286
1.15	0.85	1.35294
1.1	0.1	11
1.1	0.1	11
1.1	0.15	7.33333
1.1	0.3	3.66667
1.1	0.4	2.75
1.1	0.5	2.2
1.1	0.5	2.2
1.1	0.65	1.69231
1.1	0.7	1.57143
1.1	1	1.1
1.05	0.1	10.5
1.05	0.1	10.5
1.05	0.2	5.25
1.05	0.2	5.25
1.05	0.22	4.77273
1.05	0.25	4.2
1.05	0.3	3.5
1.05	0.3	3.5
1.05	0.35	3
1.05	0.35	3
1.05	0.4	2.625
1.05	0.6	1.75
1.05	0.7	1.5
1	0.15	6.66667
1	0.15	6.66667
1	0.2	5
1	0.25	4
1	0.25	4
1	0.3	3.33333
1	0.35	2.85714
1	0.35	2.85714
1	0.4	2.5
1	0.4	2.5
1	0.5	2
1	0.7	1.42857
1	0.8	1.25
1	0.85	1.17647
1	0.9	1.11111
0.9	0.1	9
0.9	0.115	7.82609
0.9	0.15	6
0.9	0.2	4.5
0.9	0.25	3.6
0.9	0.3	3
0.9	0.3	3
0.9	0.4	2.25
0.9	0.45	2
0.9	0.6	1.5
0.9	0.7	1.28571
0.85	0.1	8.5
0.85	0.2	4.25
0.85	0.3	2.83333
0.85	0.4	2.125
0.85	0.55	1.54545
0.8	0.05	16
0.8	0.2	4
0.8	0.25	3.2
0.8	0.3	2.66667
0.8	0.6	1.33333
0.8	0.6	1.33333
0.8	0.6	1.33333
0.8	0.75	1.06667
0.75	0.1	7.5
0.75	0.1	7.5
0.75	0.15	5
0.75	0.2	3.75
0.75	0.2	3.75
0.75	0.2	3.75
0.75	0.2	3.75
0.75	0.2	3.75
0.75	0.25	3
0.75	0.25	3
0.75	0.25	3
0.75	0.3	2.5
0.75	0.3	2.5
0.75	0.3	2.5
0.75	0.3	2.5
0.75	0.3	2.5
0.75	0.3	2.5
0.75	0.32	2.34375
0.75	0.35	2.14286
0.75	0.35	2.14286
0.75	0.35	2.14286
0.75	0.35	2.14286
0.75	0.35	2.14286
0.75	0.35	2.14286
0.75	0.4	1.875
0.75	0.4	1.875
0.75	0.4	1.875
0.75	0.4	1.875
0.75	0.4	1.875
0.75	0.5	1.5
0.75	0.5	1.5
0.75	0.5	1.5
0.75	0.5	1.5
0.75	0.5	1.5
0.75	0.6	1.25
0.75	0.7	1.07143
0.75	0.7	1.07143
0.7	0.1	7
0.7	0.1	7
0.7	0.1	7
0.7	0.2	3.5
0.7	0.2	3.5
0.7	0.2	3.5
0.7	0.2	3.5
0.7	0.2	3.5
0.7	0.2	3.5
0.7	0.25	2.8
0.7	0.25	2.8
0.7	0.25	2.8
0.7	0.25	2.8
0.7	0.25	2.8
0.7	0.25	2.8
0.7	0.25	2.8
0.7	0.3	2.33333
0.7	0.3	2.33333
0.7	0.3	2.33333
0.7	0.3	2.33333
0.7	0.3	2.33333
0.7	0.35	2
0.7	0.35	2
0.7	0.35	2
0.7	0.35	2
0.7	0.4	1.75
0.7	0.5	1.4
0.7	0.5	1.4
0.65	0.15	4.33333
0.65	0.2	3.25
0.65	0.2	3.25
0.65	0.2	3.25
0.65	0.25	2.6
0.65	0.25	2.6
0.65	0.25	2.6
0.65	0.25	2.6
0.65	0.3	2.16667
0.65	0.3	2.16667
0.65	0.3	2.16667
0.65	0.3	2.16667
0.65	0.3	2.16667
0.65	0.35	1.85714
0.65	0.35	1.85714
0.65	0.4	1.625
0.65	0.4	1.625
0.65	0.4	1.625
0.65	0.45	1.44444
0.65	0.45	1.44444
0.65	0.45	1.44444
0.65	0.5	1.3
0.62	0.4	1.55
0.6	0.15	4
0.6	0.2	3
0.6	0.2	3
0.6	0.2	3
0.6	0.2	3
0.6	0.2	3
0.6	0.25	2.4
0.6	0.25	2.4
0.6	0.3	2
0.6	0.3	2
0.6	0.3	2
0.6	0.3	2
0.6	0.3	2
0.6	0.3	2
0.6	0.35	1.71429
0.6	0.35	1.71429
0.6	0.4	1.5
0.6	0.4	1.5
0.6	0.4	1.5
0.6	0.4	1.5
0.6	0.4	1.5
0.6	0.55	1.09091
0.55	0.1	5.5
0.55	0.2	2.75
0.55	0.2	2.75
0.55	0.25	2.2
0.55	0.25	2.2
0.55	0.25	2.2
0.55	0.25	2.2
0.55	0.3	1.83333
0.55	0.3	1.83333
0.55	0.3	1.83333
0.55	0.35	1.57143
0.55	0.35	1.57143
0.55	0.35	1.57143
0.55	0.45	1.22222
0.55	0.5	1.1
0.5	0.1	5
0.5	0.15	3.33333
0.5	0.15	3.33333
0.5	0.15	3.33333
0.5	0.2	2.5
0.5	0.2	2.5
0.5	0.2	2.5
0.5	0.2	2.5
0.5	0.2	2.5
0.5	0.2	2.5
0.5	0.25	2
0.5	0.25	2
0.5	0.25	2
0.5	0.25	2
0.5	0.25	2
0.5	0.25	2
0.5	0.25	2
0.5	0.25	2
0.5	0.3	1.66667
0.5	0.3	1.66667
0.5	0.3	1.66667
0.5	0.3	1.66667
0.5	0.3	1.66667
0.5	0.35	1.42857
0.5	0.35	1.42857
0.5	0.4	1.25
0.5	0.4	1.25
0.5	0.45	1.11111
0.5	0.48	1.04167
0.5	0.5	1
0.45	0.05	9
0.45	0.15	3
0.45	0.15	3
0.45	0.2	2.25
0.45	0.2	2.25
0.45	0.2	2.25
0.45	0.2	2.25
0.45	0.2	2.25
0.45	0.2	2.25
0.45	0.2	2.25
0.45	0.2	2.25
0.45	0.25	1.8
0.45	0.25	1.8
0.45	0.25	1.8
0.45	0.25	1.8
0.45	0.3	1.5
0.45	0.3	1.5
0.45	0.3	1.5
0.45	0.35	1.28571
0.45	0.35	1.28571
0.45	0.35	1.28571
0.45	0.35	1.28571
0.45	0.4	1.125
0.4	0.1	4
0.4	0.1	4
0.4	0.2	2
0.4	0.2	2
0.4	0.2	2
0.4	0.25	1.6
0.4	0.25	1.6
0.4	0.25	1.6
0.4	0.25	1.6
0.4	0.25	1.6
0.4	0.3	1.33333
0.4	0.3	1.33333
0.4	0.3	1.33333
0.4	0.35	1.14286
0.4	0.35	1.14286
0.4	0.4	1
0.35	0.2	1.75
0.35	0.2	1.75
0.35	0.2	1.75
0.35	0.25	1.4
0.35	0.25	1.4
0.35	0.25	1.4
0.35	0.25	1.4
0.35	0.3	1.16667
0.35	0.3	1.16667
0.35	0.3	1.16667
0.35	0.32	1.09375
0.35	0.35	1
0.32	0.2	1.6
0.3	0.15	2
0.3	0.15	2
0.3	0.18	1.66667
0.3	0.2	1.5
0.3	0.2	1.5
0.3	0.2	1.5
0.3	0.2	1.5
0.3	0.25	1.2
0.3	0.25	1.2
0.3	0.3	1
0.3	0.3	1
0.25	0.2	1.25
0.25	0.25	1
0.25	0.25	1
0.2	0.2	1

## Sheet: Table S3-RTI Amosite
Table S3. Particle size distribution of the particles in the RTI amosite sample
Length /mm	Width /mm	Aspect Ratio
157.6	0.8	197
138	0.23	600
106.5	0.7	152.143
101.2	1.18	85.7627
93.9	0.48	195.625
78	1.8	43.3333
74	0.82	90.2439
69.35	0.69	100.507
69	0.41	168.293
68.2	0.42	162.381
64.7	0.5	129.4
63.4	0.32	198.125
56.59	0.54	104.796
51.9	0.79	65.6962
51.5	0.8	64.375
46.1	0.51	90.3922
42.6	0.8	53.25
42.5	0.77	55.1948
38.6	0.25	154.4
38.6	0.7	55.1429
37.2	0.67	55.5224
35.7	0.91	39.2308
35	0.3	116.667
34.6	0.33	104.848
31.8	0.49	64.898
29.7	0.25	118.8
28.3	0.4	70.75
27.86	0.8	34.825
27.12	0.72	37.6667
27.1	0.5	54.2
26.7	0.48	55.625
26.5	0.22	120.455
24.66	0.24	102.75
24.46	0.5	48.92
24.4	0.27	90.3704
23.96	0.12	199.667
23.28	0.21	110.857
23	0.3	76.6667
22.68	0.28	81
22.55	0.7	32.2143
22.3	0.5	44.6
22	0.36	61.1111
21.9	0.5	43.8
21	0.9	23.3333
20.8	0.37	56.2162
20.3	0.48	42.2917
20.2	0.36	56.1111
19.9	0.83	23.9759
19.78	0.26	76.0769
19.7	0.22	89.5455
19.4	0.24	80.8333
19.3	1.1	17.5455
18.85	0.5	37.7
18.6	0.8	23.25
18.56	0.68	27.2941
18.53	0.39	47.5128
18.36	0.1	183.6
18.2	0.21	86.6667
17.8	0.31	57.4194
17.62	0.19	92.7368
17.58	0.48	36.625
17.18	0.59	29.1186
17.1	0.68	25.1471
17	1.9	8.94737
16.98	0.39	43.5385
16.98	1.19	14.2689
16.6	0.38	43.6842
16.4	0.43	38.1395
16.1	0.25	64.4
15.7	0.52	30.1923
15.6	0.42	37.1429
15.45	0.39	39.6154
15.1	0.5	30.2
14	0.13	107.692
14	0.27	51.8519
13.68	0.25	54.72
13.55	0.54	25.0926
13.33	0.28	47.6071
13.2	0.27	48.8889
12.8	0.36	35.5556
12.6	0.18	70
12.18	0.27	45.1111
11.95	0.24	49.7917
11.9	0.3	39.6667
11.9	0.39	30.5128
11.5	0.72	15.9722
11.3	0.26	43.4615
11.2	0.4	28
10.84	0.18	60.2222
10.8	0.97	11.134
10.68	0.27	39.5556
10.64	0.41	25.9512
10.5	0.34	30.8824
10.42	0.45	23.1556
10.18	0.23	44.2609
9.96	0.48	20.75
9.64	0.12	80.3333
9.4	0.24	39.1667
9.38	0.63	14.8889
9	0.4	22.5
8.9	0.24	37.0833
8.85	0.37	23.9189
8.6	0.25	34.4
8.4	0.55	15.2727
8.3	0.24	34.5833
8.3	0.31	26.7742
8.3	0.46	18.0435
8.2	0.11	74.5455
8.2	0.27	30.3704
8.16	0.32	25.5
8.06	0.38	21.2105
8.03	0.3	26.7667
7.6	0.58	13.1034
7.58	0.21	36.0952
7.56	0.78	9.69231
7.5	0.64	11.7188
7.44	0.1	74.4
7.4	0.49	15.102
7.35	0.23	31.9565
7.2	0.2	36
7.1	0.79	8.98734
7.04	0.1	70.4
7.02	0.24	29.25
7	0.4	17.5
7	1	7
6.94	0.27	25.7037
6.9	0.09	76.6667
6.8	0.13	52.3077
6.8	0.32	21.25
6.44	0.26	24.7692
6.36	0.18	35.3333
6.36	0.39	16.3077
6.1	0.55	11.0909
6.1	0.9	6.77778
6.04	0.27	22.3704
5.9	2.7	2.18519
5.85	0.87	6.72414
5.8	0.17	34.1176
5.8	0.18	32.2222
5.8	0.24	24.1667
5.75	0.18	31.9444
5.7	0.22	25.9091
5.68	0.26	21.8462
5.67	0.72	7.875
5.6	0.33	16.9697
5.6	0.8	7
5.58	0.2	27.9
5.54	0.54	10.2593
5.5	0.26	21.1538
5.18	0.27	19.1852
5.02	0.5	10.04
4.9	0.27	18.1481
4.6	0.21	21.9048
4.6	0.26	17.6923
4.6	2.7	1.7037
4.43	0.41	10.8049
4.4	0.62	7.09677
4.3	0.7	6.14286
4	0.5	8
4	0.95	4.21053
3.9	2	1.95
3.85	0.32	12.0312
3.8	0.29	13.1034
3.7	0.27	13.7037
3.65	0.54	6.75926
3.6	0.13	27.6923
3.6	0.4	9
3.5	1.5	2.33333
3.4	1.3	2.61538
3.3	0.12	27.5
3.25	0.26	12.5
3.2	1.2	2.66667
3.15	0.5	6.3
3.1	0.24	12.9167
3.1	0.33	9.39394
3.05	0.31	9.83871
3.03	0.24	12.625
3	0.19	15.7895
3	0.23	13.0435
3	0.8	3.75
2.97	0.11	27
2.95	0.24	12.2917
2.9	0.4	7.25
2.8	0.7	4
2.75	0.26	10.5769
2.7	0.42	6.42857
2.65	1.1	2.40909
2.6	0.26	10
2.55	0.38	6.71053
2.53	0.26	9.73077
2.5	0.25	10
2.5	0.7	3.57143
2.5	1.5	1.66667
2.42	0.1	24.2
2.4	0.11	21.8182
2.3	0.43	5.34884
2.3	1	2.3
2.26	0.26	8.69231
2.25	1.4	1.60714
2.2	0.19	11.5789
2.18	0.59	3.69492
2.15	0.1	21.5
2.14	0.22	9.72727
2.13	0.25	8.52
2.1	0.18	11.6667
2.07	0.17	12.1765
2.05	0.2	10.25
2.05	0.31	6.6129
2	0.27	7.40741
2	0.75	2.66667
2	1	2
2	1	2
2	1.2	1.66667
1.96	0.26	7.53846
1.95	0.26	7.5
1.95	0.36	5.41667
1.9	0.3	6.33333
1.9	0.51	3.72549
1.8	0.2	9
1.8	0.28	6.42857
1.8	0.42	4.28571
1.8	0.45	4
1.8	0.55	3.27273
1.8	1.1	1.63636
1.75	0.19	9.21053
1.75	0.27	6.48148
1.7	0.25	6.8
1.7	0.39	4.35897
1.7	0.55	3.09091
1.7	0.7	2.42857
1.7	1	1.7
1.68	0.39	4.30769
1.6	0.37	4.32432
1.6	0.6	2.66667
1.57	0.19	8.26316
1.52	0.8	1.9
1.5	0.12	12.5
1.5	0.23	6.52174
1.5	0.25	6
1.5	0.25	6
157.6	0.8	197
138	0.23	600
106.5	0.7	152.143
101.2	1.18	85.7627
93.9	0.48	195.625
78	1.8	43.3333
74	0.82	90.2439
69.35	0.69	100.507
69	0.41	168.293
68.2	0.42	162.381
64.7	0.5	129.4
63.4	0.32	198.125
56.59	0.54	104.796
51.9	0.79	65.6962
51.5	0.8	64.375
46.1	0.51	90.3922
42.6	0.8	53.25
42.5	0.77	55.1948
38.6	0.25	154.4
38.6	0.7	55.1429
37.2	0.67	55.5224
35.7	0.91	39.2308
35	0.3	116.667
34.6	0.33	104.848
31.8	0.49	64.898
29.7	0.25	118.8
28.3	0.4	70.75
27.86	0.8	34.825
27.12	0.72	37.6667
27.1	0.5	54.2
26.7	0.48	55.625
26.5	0.22	120.455
24.66	0.24	102.75
24.46	0.5	48.92
24.4	0.27	90.3704
23.96	0.12	199.667
23.28	0.21	110.857
23	0.3	76.6667
22.68	0.28	81
22.55	0.7	32.2143
22.3	0.5	44.6
22	0.36	61.1111
21.9	0.5	43.8
21	0.9	23.3333
20.8	0.37	56.2162
20.3	0.48	42.2917
20.2	0.36	56.1111
19.9	0.83	23.9759
19.78	0.26	76.0769
19.7	0.22	89.5455
19.4	0.24	80.8333
19.3	1.1	17.5455
18.85	0.5	37.7
18.6	0.8	23.25
18.56	0.68	27.2941
18.53	0.39	47.5128
18.36	0.1	183.6
18.2	0.21	86.6667
17.8	0.31	57.4194
17.62	0.19	92.7368
17.58	0.48	36.625
17.18	0.59	29.1186
17.1	0.68	25.1471
17	1.9	8.94737
16.98	0.39	43.5385
16.98	1.19	14.2689
16.6	0.38	43.6842
16.4	0.43	38.1395
16.1	0.25	64.4
15.7	0.52	30.1923
15.6	0.42	37.1429
15.45	0.39	39.6154
15.1	0.5	30.2
14	0.13	107.692
14	0.27	51.8519
13.68	0.25	54.72
13.55	0.54	25.0926
13.33	0.28	47.6071
13.2	0.27	48.8889
12.8	0.36	35.5556
12.6	0.18	70
12.18	0.27	45.1111
11.95	0.24	49.7917
11.9	0.3	39.6667
11.9	0.39	30.5128
11.5	0.72	15.9722
11.3	0.26	43.4615
11.2	0.4	28
10.84	0.18	60.2222
10.8	0.97	11.134
10.68	0.27	39.5556
10.64	0.41	25.9512
10.5	0.34	30.8824
10.42	0.45	23.1556
10.18	0.23	44.2609
9.96	0.48	20.75
9.64	0.12	80.3333
9.4	0.24	39.1667
9.38	0.63	14.8889
9	0.4	22.5
8.9	0.24	37.0833
8.85	0.37	23.9189
8.6	0.25	34.4
8.4	0.55	15.2727
8.3	0.24	34.5833
8.3	0.31	26.7742
8.3	0.46	18.0435
8.2	0.11	74.5455
8.2	0.27	30.3704
8.16	0.32	25.5
8.06	0.38	21.2105
8.03	0.3	26.7667
7.6	0.58	13.1034
7.58	0.21	36.0952
7.56	0.78	9.69231
7.5	0.64	11.7188
7.44	0.1	74.4
7.4	0.49	15.102
7.35	0.23	31.9565
7.2	0.2	36
0.8	0.22	3.63636
0.8	0.4	2
0.8	0.4	2
0.8	0.4	2
0.8	0.4	2
0.8	0.4	2
0.8	0.5	1.6
0.8	0.5	1.6
0.8	0.5	1.6
0.8	0.53	1.50943
0.8	0.55	1.45455
0.8	0.59	1.35593
0.8	0.6	1.33333
0.8	0.75	1.06667
0.79	0.11	7.18182
0.79	0.5	1.58
0.79	0.6	1.31667
0.75	0.11	6.81818
0.75	0.12	6.25
0.75	0.17	4.41176
0.75	0.26	2.88462
0.75	0.28	2.67857
0.75	0.36	2.08333
0.75	0.4	1.875
0.75	0.4	1.875
0.75	0.46	1.63043
0.75	0.5	1.5
0.75	0.7	1.07143
0.73	0.25	2.92
0.73	0.42	1.7381
0.72	0.36	2
0.72	0.41	1.7561
0.72	0.48	1.5
0.72	0.48	1.5
0.72	0.52	1.38462
0.72	0.59	1.22034
0.72	0.6	1.2
0.7	0.12	5.83333
0.7	0.16	4.375
0.7	0.18	3.88889
0.7	0.2	3.5
0.7	0.2	3.5
0.7	0.2	3.5
0.7	0.2	3.5
0.7	0.23	3.04348
0.7	0.25	2.8
0.7	0.25	2.8
0.7	0.25	2.8
0.7	0.25	2.8
0.7	0.26	2.69231
0.7	0.29	2.41379
0.7	0.38	1.84211
0.7	0.39	1.79487
0.7	0.4	1.75
0.7	0.4	1.75
0.7	0.45	1.55556
0.7	0.48	1.45833
0.7	0.49	1.42857
0.7	0.6	1.16667
0.7	0.6	1.16667
0.7	0.7	1
0.69	0.21	3.28571
0.69	0.35	1.97143
0.68	0.25	2.72
0.68	0.27	2.51852
0.68	0.3	2.26667
0.68	0.46	1.47826
0.68	0.53	1.28302
0.65	0.1	6.5
0.65	0.2	3.25
0.65	0.25	2.6
0.65	0.3	2.16667
0.65	0.31	2.09677
0.65	0.6	1.08333
0.65	0.6	1.08333
0.63	0.08	7.875
0.62	0.39	1.58974
0.62	0.47	1.31915
0.62	0.53	1.16981
0.61	0.23	2.65217
0.61	0.25	2.44
0.61	0.27	2.25926
0.6	0.4	1.5
0.6	0.4	1.5
0.6	0.4	1.5
0.6	0.5	1.2
0.59	0.49	1.20408
0.59	0.5	1.18
0.59	0.51	1.15686
0.57	0.42	1.35714
0.57	0.42	1.35714
0.56	0.33	1.69697
0.56	0.46	1.21739
0.55	0.14	3.92857
0.55	0.14	3.92857
0.55	0.3	1.83333
0.55	0.3	1.83333
0.55	0.42	1.30952
0.55	0.46	1.19565
0.55	0.49	1.12245
0.54	0.39	1.38462
0.54	0.42	1.28571
0.54	0.5	1.08
0.53	0.38	1.39474
0.53	0.5	1.06
0.52	0.15	3.46667
0.52	0.24	2.16667
0.52	0.43	1.2093
0.52	0.48	1.08333
0.52	0.5	1.04
0.51	0.14	3.64286
0.51	0.37	1.37838
0.51	0.45	1.13333
0.5	0.2	2.5
0.5	0.2	2.5
0.5	0.22	2.27273
0.5	0.25	2
0.5	0.25	2
0.5	0.29	1.72414
0.5	0.29	1.72414
0.5	0.3	1.66667
0.5	0.34	1.47059
0.5	0.4	1.25
0.5	0.4	1.25
0.5	0.4	1.25
0.5	0.4	1.25
0.5	0.4	1.25
0.5	0.45	1.11111
0.5	0.45	1.11111
0.5	0.45	1.11111
0.5	0.48	1.04167
0.5	0.48	1.04167
0.5	0.5	1
0.49	0.38	1.28947
0.49	0.39	1.25641
0.48	0.24	2
0.48	0.3	1.6
0.48	0.31	1.54839
0.48	0.31	1.54839
0.48	0.32	1.5
0.48	0.39	1.23077
0.47	0.21	2.2381
0.46	0.22	2.09091
0.46	0.27	1.7037
0.46	0.29	1.58621
0.45	0.17	2.64706
0.45	0.32	1.40625
0.45	0.35	1.28571
0.45	0.35	1.28571
0.45	0.35	1.28571
0.45	0.36	1.25
0.43	0.14	3.07143
0.43	0.24	1.79167
0.42	0.21	2
0.42	0.27	1.55556
0.42	0.38	1.10526
0.41	0.29	1.41379
0.41	0.38	1.07895
0.4	0.2	2
0.4	0.25	1.6
0.4	0.27	1.48148
0.4	0.3	1.33333
0.4	0.3	1.33333
0.4	0.3	1.33333
0.4	0.31	1.29032
0.4	0.35	1.14286
0.4	0.4	1
0.39	0.27	1.44444
0.39	0.35	1.11429
0.39	0.37	1.05405
0.39	0.37	1.05405
0.38	0.23	1.65217
0.38	0.23	1.65217
0.38	0.27	1.40741
0.36	0.25	1.44
0.35	0.21	1.66667
0.35	0.24	1.45833
0.35	0.25	1.4
0.35	0.3	1.16667
0.35	0.3	1.16667
0.34	0.21	1.61905
0.33	0.21	1.57143
0.32	0.19	1.68421
0.32	0.25	1.28
0.31	0.23	1.34783
0.31	0.27	1.14815
0.3	0.25	1.2
0.3	0.25	1.2
0.3	0.25	1.2
0.3	0.25	1.2
0.3	0.3	1
0.29	0.25	1.16
0.28	0.28	1
0.27	0.23	1.17391
0.27	0.23	1.17391
0.27	0.25	1.08
0.27	0.25	1.08
0.27	0.26	1.03846
0.26	0.22	1.18182
0.26	0.24	1.08333
0.26	0.24	1.08333
0.26	0.24	1.08333
0.26	0.24	1.08333
0.25	0.2	1.25
0.25	0.2	1.25
0.25	0.2	1.25
0.25	0.21	1.19048
0.25	0.21	1.19048
0.25	0.21	1.19048
0.25	0.22	1.13636
0.25	0.22	1.13636
0.25	0.23	1.08696
0.25	0.25	1
0.25	0.25	1
0.25	0.25	1
0.24	0.2	1.2
0.24	0.21	1.14286
0.24	0.22	1.09091
0.24	0.24	1
0.23	0.2	1.15
0.23	0.23	1
0.23	0.23	1
0.22	0.2	1.1
0.22	0.21	1.04762
0.22	0.21	1.04762
0.2	0.2	1
0.2	0.2	1
0.2	0.2	1

## Sheet: Table S4-UICC Amosite
Table S4. Particle size distribution of the particles in the UICC amosite sample
Length /mm	Width /mm	Aspect Ratio
121.54	0.95	127.937
67	0.5	134
58	0.4	145
57.6	0.55	104.727
33.85	0.85	39.8235
20.75	0.25	83
19.1	0.15	127.333
15.25	0.25	61
14.85	0.15	99
14.52	0.25	58.08
12.75	0.3	42.5
12.5	0.38	32.8947
12.25	0.25	49
11.18	0.3	37.2667
11.15	0.75	14.8667
10.85	0.5	21.7
10.15	0.5	20.3
10.05	0.45	22.3333
8.75	0.3	29.1667
8.42	0.6	14.0333
8.32	0.2	41.6
7.12	0.12	59.3333
6	0.25	24
5.4	0.25	21.6
5.35	0.25	21.4
5.04	0.37	13.6216
4.9	0.45	10.8889
4.85	0.2	24.25
4.75	1.25	3.8
4.75	2.1	2.2619
4.7	0.4	11.75
4.25	0.7	6.07143
4.25	2.25	1.88889
4.1	0.4	10.25
4	0.15	26.6667
3.75	2.15	1.74419
3.65	0.4	9.125
3.25	0.25	13
3.25	3.05	1.06557
3.1	2.2	1.40909
3	0.15	20
2.75	0.24	11.4583
2.75	0.95	2.89474
2.75	1.1	2.5
2.75	1.15	2.3913
2.75	1.25	2.2
2.75	1.55	1.77419
2.75	1.75	1.57143
2.68	0.25	10.72
2.65	1	2.65
2.55	0.8	3.1875
2.55	1.05	2.42857
2.5	0.4	6.25
2.5	0.75	3.33333
2.5	0.8	3.125
2.4	0.45	5.33333
2.35	0.4	5.875
2.35	0.65	3.61538
2.3	0.25	9.2
2.25	0.7	3.21429
2.25	0.75	3
2.25	0.75	3
2.25	1.05	2.14286
2.25	1.05	2.14286
2.25	1.1	2.04545
2.25	1.15	1.95652
2.25	1.15	1.95652
2.25	1.2	1.875
2.25	1.75	1.28571
2.2	0.8	2.75
2.2	1.05	2.09524
2.15	0.4	5.375
2.15	0.65	3.30769
2.15	1.05	2.04762
2.1	0.65	3.23077
2.1	0.75	2.8
2.1	1	2.1
2.1	1.1	1.90909
2.1	1.15	1.82609
2.05	1.05	1.95238
2	1	2
2	1	2
1.9	0.42	4.52381
1.85	0.85	2.17647
1.75	0.1	17.5
1.75	0.25	7
1.75	0.4	4.375
1.75	0.45	3.88889
1.75	0.5	3.5
1.75	0.7	2.5
1.75	0.75	2.33333
1.75	0.9	1.94444
1.75	1	1.75
1.75	1.25	1.4
1.7	0.28	6.07143
1.7	0.35	4.85714
1.7	0.7	2.42857
1.7	0.75	2.26667
1.65	0.2	8.25
1.65	0.65	2.53846
1.65	0.7	2.35714
1.65	0.95	1.73684
1.65	1.05	1.57143
1.6	0.12	13.3333
1.6	0.25	6.4
1.55	0.25	6.2
1.55	0.3	5.16667
1.55	0.3	5.16667
1.55	0.65	2.38462
1.55	0.9	1.72222
1.55	0.95	1.63158
1.55	0.95	1.63158
1.55	1.05	1.47619
1.55	1.25	1.24
1.52	0.1	15.2
1.5	0.2	7.5
1.5	0.2	7.5
1.5	0.2	7.5
1.5	0.2	7.5
1.5	0.45	3.33333
1.5	0.6	2.5
1.5	0.7	2.14286
1.5	0.8	1.875
1.45	0.15	9.66667
1.4	0.15	9.33333
1.4	1	1.4
1.35	0.1	13.5
1.35	0.2	6.75
1.35	0.32	4.21875
1.35	0.4	3.375
1.35	0.5	2.7
1.35	0.7	1.92857
1.35	0.78	1.73077
1.35	0.9	1.5
1.35	0.92	1.46739
1.3	0.2	6.5
1.3	0.25	5.2
1.27	0.5	2.54
1.25	0.25	5
1.25	0.25	5
1.25	0.25	5
1.25	0.3	4.16667
1.25	0.3	4.16667
1.25	0.5	2.5
1.25	0.5	2.5
1.25	0.5	2.5
1.25	0.5	2.5
1.25	0.65	1.92308
1.25	0.65	1.92308
1.25	0.7	1.78571
1.25	0.75	1.66667
1.25	0.78	1.60256
1.25	0.8	1.5625
1.25	0.8	1.5625
1.25	0.85	1.47059
1.25	0.85	1.47059
1.25	1	1.25
1.22	0.7	1.74286
1.2	0.15	8
1.2	0.25	4.8
1.2	0.27	4.44444
1.2	0.35	3.42857
1.2	0.5	2.4
1.2	0.75	1.6
1.2	0.8	1.5
1.18	0.35	3.37143
1.15	0.15	7.66667
1.15	0.18	6.38889
1.15	0.25	4.6
1.15	0.25	4.6
1.15	0.35	3.28571
1.15	0.52	2.21154
1.15	0.6	1.91667
1.15	0.65	1.76923
1.15	0.7	1.64286
1.15	0.8	1.4375
1.13	0.5	2.26
1.12	0.1	11.2
1.1	0.2	5.5
1.1	0.25	4.4
1.1	0.45	2.44444
1.1	0.45	2.44444
1.1	0.5	2.2
1.1	0.5	2.2
1.1	0.55	2
1.1	0.55	2
1.1	0.65	1.69231
1.1	0.65	1.69231
1.1	0.65	1.69231
1.1	0.7	1.57143
1.1	0.75	1.46667
1.1	0.75	1.46667
1.1	0.8	1.375
1.1	0.85	1.29412
1.1	0.95	1.15789
1.1	1.1	1
1.05	0.18	5.83333
1.05	0.25	4.2
1.05	0.3	3.5
1.05	0.3	3.5
1.05	0.4	2.625
1.05	0.42	2.5
1.05	0.7	1.5
1.05	0.85	1.23529
1.05	0.85	1.23529
1	0.1	10
1	0.13	7.69231
1	0.3	3.33333
1	0.3	3.33333
1	0.35	2.85714
1	0.5	2
1	0.5	2
1	0.5	2
1	0.65	1.53846
1	0.7	1.42857
1	0.75	1.33333
1	0.85	1.17647
1	0.85	1.17647
0.95	0.1	9.5
0.95	0.25	3.8
0.95	0.3	3.16667
0.95	0.45	2.11111
0.95	0.5	1.9
0.95	0.5	1.9
0.95	0.5	1.9
0.95	0.6	1.58333
0.9	0.2	4.5
0.9	0.25	3.6
0.9	0.3	3
0.9	0.5	1.8
0.9	0.5	1.8
0.9	0.5	1.8
0.9	0.5	1.8
0.9	0.5	1.8
0.9	0.65	1.38462
0.9	0.65	1.38462
0.9	0.8	1.125
0.87	0.6	1.45
0.85	0.1	8.5
0.85	0.15	5.66667
0.85	0.15	5.66667
0.85	0.18	4.72222
0.85	0.2	4.25
0.85	0.2	4.25
0.85	0.25	3.4
0.85	0.3	2.83333
0.85	0.35	2.42857
0.85	0.35	2.42857
0.85	0.35	2.42857
0.85	0.35	2.42857
0.85	0.65	1.30769
0.85	0.65	1.30769
0.85	0.7	1.21429
0.82	0.1	8.2
0.82	0.35	2.34286
0.8	0.12	6.66667
0.8	0.2	4
0.8	0.25	3.2
0.8	0.25	3.2
0.8	0.25	3.2
0.8	0.3	2.66667
0.8	0.35	2.28571
0.8	0.35	2.28571
0.8	0.35	2.28571
0.8	0.55	1.45455
0.8	0.8	1
0.75	0.1	7.5
0.75	0.1	7.5
0.75	0.15	5
0.75	0.2	3.75
0.75	0.2	3.75
0.75	0.2	3.75
0.75	0.2	3.75
0.75	0.25	3
0.75	0.25	3
0.75	0.25	3
0.75	0.25	3
0.75	0.25	3
0.75	0.25	3
0.75	0.3	2.5
0.75	0.3	2.5
0.75	0.3	2.5
0.75	0.32	2.34375
0.75	0.35	2.14286
0.75	0.35	2.14286
0.75	0.35	2.14286
0.75	0.35	2.14286
0.75	0.35	2.14286
0.75	0.4	1.875
0.75	0.4	1.875
0.75	0.4	1.875
0.75	0.45	1.66667
0.75	0.45	1.66667
0.75	0.45	1.66667
0.75	0.45	1.66667
0.75	0.45	1.66667
0.75	0.5	1.5
0.75	0.5	1.5
0.75	0.5	1.5
0.75	0.55	1.36364
0.75	0.55	1.36364
0.75	0.55	1.36364
0.75	0.55	1.36364
0.75	0.6	1.25
0.75	0.6	1.25
0.75	0.65	1.15385
0.75	0.65	1.15385
0.75	0.65	1.15385
0.72	0.2	3.6
0.72	0.3	2.4
0.72	0.3	2.4
0.72	0.35	2.05714
0.72	0.38	1.89474
0.7	0.15	4.66667
0.7	0.15	4.66667
0.7	0.2	3.5
0.7	0.2	3.5
0.7	0.25	2.8
0.7	0.25	2.8
0.7	0.25	2.8
0.7	0.3	2.33333
0.7	0.3	2.33333
0.7	0.3	2.33333
0.7	0.35	2
0.7	0.35	2
0.7	0.45	1.55556
0.7	0.5	1.4
0.7	0.55	1.27273
0.7	0.68	1.02941
0.68	0.15	4.53333
0.65	0.1	6.5
0.65	0.15	4.33333
0.65	0.15	4.33333
0.65	0.18	3.61111
0.65	0.2	3.25
0.65	0.25	2.6
0.65	0.25	2.6
0.65	0.25	2.6
0.65	0.25	2.6
0.65	0.25	2.6
0.65	0.3	2.16667
0.65	0.3	2.16667
0.65	0.3	2.16667
0.65	0.3	2.16667
0.65	0.35	1.85714
0.65	0.35	1.85714
0.65	0.35	1.85714
0.65	0.35	1.85714
0.65	0.4	1.625
0.65	0.4	1.625
0.65	0.4	1.625
0.65	0.4	1.625
0.65	0.4	1.625
0.65	0.4	1.625
0.65	0.4	1.625
0.65	0.45	1.44444
0.65	0.55	1.18182
0.65	0.55	1.18182
0.62	0.22	2.81818
0.6	0.1	6
0.6	0.1	6
0.6	0.1	6
0.6	0.15	4
0.6	0.2	3
0.6	0.2	3
0.6	0.2	3
0.6	0.25	2.4
0.6	0.3	2
0.6	0.35	1.71429
0.6	0.35	1.71429
0.6	0.38	1.57895
0.6	0.4	1.5
0.6	0.55	1.09091
0.55	0.15	3.66667
0.55	0.15	3.66667
0.55	0.15	3.66667
0.55	0.2	2.75
0.55	0.2	2.75
0.55	0.22	2.5
0.55	0.22	2.5
0.55	0.25	2.2
0.55	0.25	2.2
0.55	0.25	2.2
0.55	0.3	1.83333
0.55	0.32	1.71875
0.55	0.35	1.57143
0.55	0.35	1.57143
0.55	0.35	1.57143
0.55	0.35	1.57143
0.55	0.35	1.57143
0.55	0.38	1.44737
0.55	0.38	1.44737
0.55	0.4	1.375
0.55	0.4	1.375
0.55	0.45	1.22222
0.55	0.45	1.22222
0.55	0.45	1.22222
0.52	0.2	2.6
0.52	0.22	2.36364
0.52	0.35	1.48571
0.52	0.4	1.3
0.5	0.05	10
0.5	0.1	5
0.5	0.1	5
0.5	0.15	3.33333
0.5	0.15	3.33333
0.5	0.18	2.77778
0.5	0.2	2.5
0.5	0.2	2.5
0.5	0.2	2.5
0.5	0.2	2.5
0.5	0.2	2.5
0.5	0.2	2.5
0.5	0.2	2.5
0.5	0.2	2.5
0.5	0.25	2
0.5	0.25	2
0.5	0.25	2
0.5	0.25	2
0.5	0.25	2
0.5	0.25	2
0.5	0.25	2
0.5	0.3	1.66667
0.5	0.3	1.66667
0.5	0.3	1.66667
0.5	0.3	1.66667
0.5	0.35	1.42857
0.5	0.35	1.42857
0.5	0.4	1.25
0.5	0.4	1.25
0.45	0.05	9
0.45	0.15	3
0.45	0.15	3
0.45	0.15	3
0.45	0.15	3
0.45	0.2	2.25
0.45	0.2	2.25
0.45	0.2	2.25
0.45	0.2	2.25
0.45	0.22	2.04545
0.45	0.25	1.8
0.45	0.25	1.8
0.45	0.3	1.5
0.45	0.3	1.5
0.45	0.3	1.5
0.45	0.35	1.28571
0.45	0.35	1.28571
0.45	0.4	1.125
0.45	0.45	1
0.45	0.45	1
0.42	0.25	1.68
0.42	0.3	1.4
0.4	0.1	4
0.4	0.1	4
0.4	0.1	4
0.4	0.15	2.66667
0.4	0.2	2
0.4	0.2	2
0.4	0.2	2
0.4	0.2	2
0.4	0.2	2
0.4	0.25	1.6
0.4	0.25	1.6
0.4	0.25	1.6
0.4	0.25	1.6
0.4	0.25	1.6
0.4	0.28	1.42857
0.4	0.35	1.14286
0.4	0.4	1
0.4	0.4	1
0.4	0.4	1
0.38	0.2	1.9
0.35	0.1	3.5
0.35	0.1	3.5
0.35	0.15	2.33333
0.35	0.18	1.94444
0.35	0.2	1.75
0.35	0.2	1.75
0.35	0.2	1.75
0.35	0.2	1.75
0.35	0.2	1.75
0.35	0.2	1.75
0.35	0.22	1.59091
0.35	0.22	1.59091
0.35	0.25	1.4
0.35	0.25	1.4
0.35	0.25	1.4
0.35	0.25	1.4
0.35	0.25	1.4
0.35	0.3	1.16667
0.35	0.35	1
0.35	0.35	1
0.33	0.2	1.65
0.32	0.1	3.2
0.32	0.1	3.2
0.32	0.15	2.13333
0.32	0.15	2.13333
0.32	0.2	1.6
0.32	0.22	1.45455
0.32	0.25	1.28
0.32	0.25	1.28
0.3	0.1	3
0.3	0.1	3
0.3	0.15	2
0.3	0.15	2
0.3	0.15	2
0.3	0.2	1.5
0.3	0.2	1.5
0.3	0.2	1.5
0.3	0.2	1.5
0.3	0.2	1.5
0.3	0.25	1.2
0.3	0.25	1.2
0.3	0.25	1.2
0.3	0.25	1.2
0.28	0.2	1.4
0.25	0.15	1.66667
0.25	0.15	1.66667
0.25	0.15	1.66667
0.25	0.15	1.66667
0.25	0.18	1.38889
0.25	0.2	1.25
0.25	0.2	1.25
0.25	0.25	1
0.25	0.25	1
